# Supplementary material for: Mechanical Sensing Element PDLIM5 Promotes Osteogenesis of Human Fibroblasts by Affecting the Activity of Microfilaments
Source: Biomolecules. 2021 May 19;11(5):759. doi: 10.3390/biom11050759 (PMC8161207; doi:10.3390/biom11050759)
Supplement: Supplementary file 1 [file biomolecules-11-00759-s001.zip]

Archive with 5 entries (4 files):
- Figure supplement/Figure S1.tif
- Figure supplement/Figure S2.tif
- Figure supplement/Figure S3.tif
- Figure supplement/
- Figure supplement/Illustration of supplementary data.pdf
